# Supplementary material for: Climate Change Adaptation in Winemaking: Combined Use of Non-Saccharomyces Yeasts to Improve the Quality of Pedro Ximénez Wines
Source: Microorganisms. 2025 Aug 15;13(8):1908. doi: 10.3390/microorganisms13081908 (PMC12388478; doi:10.3390/microorganisms13081908)
Supplement: Supplementary file 1 [file microorganisms-13-01908-s001.zip]

Archive with 1 entries (1 files):
- microorganisms-3777820-supplementary.pdf
